# Supplementary material for: Comparison of an Artificial Neural Network and a Response Surface Model during the Extraction of Selenium-Containing Protein from Selenium-Enriched Brassica napus L
Source: Foods. 2022 Nov 27;11(23):3823. doi: 10.3390/foods11233823 (PMC9740868; doi:10.3390/foods11233823)
Supplement: Supplementary file 1 [file foods-11-03823-s001.zip]

Archive with 1 entries (1 files):
- foods-1971860-supplementary.pdf
